# Supplementary material for: Histone H3K9 Trimethylation Downregulates the Expression of Brain-Derived Neurotrophic Factor in the Dorsal Hippocampus and Impairs Memory Formation During Anaesthesia and Surgery
Source: Front Mol Neurosci. 2019 Oct 25;12:246. doi: 10.3389/fnmol.2019.00246 (PMC6823536; doi:10.3389/fnmol.2019.00246)
Supplement: TABLE S1 — rAAV-Bdnf titer test report. [file Table_1.XLSX]

## Sheet: Sheet1
Table S1 rAAV-Bdnf titer test report
Amplification curve
Raw data form qPCR
	Stardard-3	Stardard-4	Stardard-5	Stardard-6
Ct1	15.53	19.19	22.71	26.14
	Sample-2	Sample-3	Sample-4	Sample-5
Ct1	16.5	19.87	23.62	26.82
Equation
Original concentration of vector	2.18E+13 Copies/mL
Vector size	5400 bp
	Stardard-3	Stardard-4	Stardard-5	Stardard-6
Copies/ml	21800000000	2180000000	218000000	21800000
Standard curve
Titer
Assayed Sample	Ct Avg.	Titer Calc.	Dilution factor	Titer Orig.	Titer Avg.
Assayed Sample-2	16.5	12900000000	200	2580000000000	2480000000000
Assayed Sample-3	19.87	1340000000	2000	2680000000000
Assayed Sample-4	23.62	108000000	20000	2160000000000
Assayed Sample-5	26.82	12500000	200000	2500000000000
Trans-infection in 293T cells (x 200)
